# Supplementary material for: Integrative Systems Biology Approaches to Identify Potential Biomarkers and Pathways of Cervical Cancer
Source: J Pers Med. 2021 Apr 30;11(5):363. doi: 10.3390/jpm11050363 (PMC8147030; doi:10.3390/jpm11050363)
Supplement: Supplementary file 1 [file jpm-11-00363-s001.zip]

Archive with 3 entries (3 files):
- Figure S1.pdf
- Table S1, S2.pdf
- Table S3,  S4, S5 & S6.pdf
